# Supplementary material for: Out of distribution learning in bioinformatics: advancements and challenges
Source: Brief Bioinform. 2025 Jun 27;26(3):bbaf294. doi: 10.1093/bib/bbaf294 (PMC12203079; doi:10.1093/bib/bbaf294)
Supplement: Supplementary_materials_Table_S1_bbaf294 [file supplementary_materials_table_s1_bbaf294.xlsx]

## Sheet: Sheet1
Title	Year	Approach	Models	Application Area	Citation	Evaluation
Protein Family-Specific Models Using Deep Neural Networks and Transfer Learning Improve Virtual Screening and Highlight the Need for More Data	2018	TL	Parameter based	Drug discovery	[24]	ROC-AUC and PRC
Strategies for pre-training graph neural networks	2019	TL	Parameter based	Drug discovery	[20]	ROC-AUC
Inductive transfer learning for molecular activity prediction: Next-Gen QSAR Models with MolPMoFiT	2019	TL	Parameter based	Drug discovery	[21]	RMSE or ROC-AUC
Drug analogs from fragment-based long short-term memory generative neural networks	2019	TL	Parameter based	Drug discovery	[23]
Ensemble transfer learning for the prediction of anti-cancer drug response	2020	TL	Parameter based	Drug reponse predicion	[18]	Regression to predict AUC values
Anti-cancer Drug Synergy Prediction in Understudied Tissues using Transfer Learning	2020	TL	Parameter based	Drug synergy prediction	[27]	AUROC
Mapping single-cell data to reference atlases by transfer learning	2021	TL	Parameter based	Reference-based analysis of single-cell data	[28]	Entropy of batch mixing, Normalized mutual information (cell type clustering), Isolated label F1 (1 implies all cells with the isolated label are captured in the cluster), KNN accuracy (cell type annotation)
A novel interpretable deep transfer learning combining diverse learnable parameters for improved prediction of single-cell gene regulatory networks	2023	TL	Parameter based	Prediction of single-cell gene regulatory network	[29]	Average balanced accuracy (BAC)
Deep Learning Strategies For Rare Drug Mechanism of Action Prediction	2023	TL	Parameter based	Prediction of rare drug mechanism of action	[26]	AUC
Iterative transfer learning with neural network for clustering and cell type classification in single-cell RNA-seq analysis	2020	TL	Parameter based	scRNA-seq clustering	[30]	Accuracy
Transfer learning with false negative control improves polygenic risk prediction	2023	TL	Parameter based	Build PRS of target individuals	[33]	Predictive R2
CaSTLe – Classification of single cells by transfer learning: Harnessing the power of publicly available single cell RNA sequencing experiments to annotate new experiments	2018	TL	Feature-based	Classification of single cell	[31]	Sensitivity, Specificity, AUC
scJoint integrates atlas-scale single-cell RNA-seq and ATAC-seq data with transfer learning	2022	TL	Feature-based	Integration of scRNA-seq	[50]	Accuracy, Cell-type silhouette coefficients, Median F1 score
BERMUDA: A novel deep transfer learning method for single-cell RNA sequencing batch correction reveals hidden high-resolution cellular subtypes	2019	TL	Feature-based	Integration of scRNA-seq	[32]	Divergence score, Entropy score, Silhouette score
PRECISE: a domain adaptation approach to transfer predictors of drug response from pre-clinical models to tumors	2019	Shallow DA	Feature-based (Feature transformation)	Drug reponse predicion	[46]	Pearson correlation
Deep transfer learning of cancer drug responses by integrating bulk and single-cell RNA-seq data	2022	Deep DA	Discrepancy-based	Drug reponse predicion using scRNA-seq data	[47]	F1 score, AUROC, AP score, Precision, Recall, AMI and ARI
Deep Transferable Compound Representation across Domains and Tasks for Low Data Drug Discovery	2019	Deep DA	Adversarial-based	Drug discovery (Find candidate molecular)	[48]	ROC-AUC
Predicting patient response with models trained on cell lines and patient-derived xenografts by nonlinear transfer learning	2021	Shallow DA	Feature-based (Feature transformation)	Drug reponse predicion	[49]	AUC, Spearman correlation
Patient Informed Domain Adaptation Improves Clinical Drug Response Prediction	2021	Deep DA	Discrepancy-based	Drug reponse predicion	[45]	Nonparametric Meann Whitney U test
CaSee: A lightning transfer-learning model directly used to discriminate cancer/normal cells from scRNA-seq	2022	Deep DA	Discrepancy-based	Cancer/normal cell classification in scRNA-seq data	[51]
A joint model of unpaired data from scRNA-seq and spatial transcriptomics for imputing missing gene expression measurements	2019	Deep DA	Adversarial-based	Inpute missing genes based on integration of spatial transcriptomic data and scRNA-seq data	[53]
Single-cell assignment using multiple-adversarial domain adaptation network with large-scale references	2023	Shallow DA	Adversarial-based	Cell type annotation using scRNA-seq data	[54]	Accuracy and MacroF1
scCobra: Contrastive cell embedding learning with domain adaptation for single-cell data integration	2022	Deep DA	Adversarial-based	Remove batch effect in single-cell datasets	[55]	Average silhouette width, KNN batch effect test, integration local inverse simpsons index (Batch correction performance); Adjusted rand index (ARI), NMI, ASW(Biological conservation of data)
scAdapt: virtual adversarial domain adaptation network for single cell RNA-seq data classification across platforms and species	2021	Deep DA	Adversarial-based	Classification of single cell	[56]	Accuracy score
Learning Cell Annotation under Multiple Reference Datasets by Multisource Domain Adaptation	2022	Deep DA	Discrepancy-based	Cell type annotation using scRNA-seq data	[57]	Accuracy
Domain adaptation for supervised integration of scRNA-seq data	2023	Deep DA	Discrepancy-based	Integration of scRNA-seq	[58]	Local inverse Simpson's index LISI, ASW, adjusted rand index ARI (scRNA-seq data integration)
XGSEA: CROSS-species gene set enrichment analysis via domain adaptation	2021	Deep DA	Discrepancy-based	Gene set enrichment analysis	[61]	MSE, MAE, CI, Cosine similarity for regression; ROC-AUC for classification
IsoResolve: predicting splice isoform functions by integrating gene and isoform-level features with domain adaptation	2020	Deep DA	Discrepancy-based	Integration of gene and isoform-level features	[62]	AUC, AUPRC
Improving domain generalization with domain relations	2023	DG	Meta-learning strategies	Molecular-protein interaction prediction	[71]	MSE, Accuracy, ROC-AUC
Out-of-distribution generalization from labelled and unlabelled gene expression data for drug response prediction	2021	DG	Representation learning	Drug reponse predicion	[70]	AUROC, AUPR
Manydg: Many-domain generalization for healthcare applications	2023	DG	Representation learning	Drug recommendation	[66]	Accuracy, Kappa score, F1 score
Imbalanced Domain Generalization for Robust Single Cell Classification in Hematological Cytomorphology	2023	DG	Representation learning	White blood cells classification using scRNA-seq data	[73]	F1 score
Evaluation of domain generalization and adaptation on improving model robustness to temporal dataset shift in clinical medicine	2022	DG + UDA	Representation learning + Discrepancy-based	Improve model robustness in clinical prediction	[74]	AUROC
Evaluating Domain Generalization for Survival Analysis in Clinical Studies	2022	DG	Representation learning	Clinical application	[75]
Domain generalization across tumor types, laboratories, and species -Insights from the 2022 edition of the Mitosis Domain Generalization Challenge	2023	DG	Data augmentation	MF recognition across multiple tumor types	[76]	F1 score
ZeroBind: a protein-specific zero-shot predictor with subgraph matching for drug-target interactions	2023	ZSL	Meta-learning strategies	Prediction of drug-target interaction	[79]	AUROC, AUPRC
Zero-shot Learning of Drug Response Prediction for Preclinical Drug Screening	2023	ZSL	Learn invariant features	Drug reponse predicion	[78]	RMSE, Pearson correlation, Spearman's rank correlation coefficient
Zero-shot Prediction of Therapeutic Use with Geometric Deep Learning and Clinician Centered Design	2023	ZSL	Geometric deep learning	Drug repurposing	[81]	Accuracy
Zero-Shot 3D Drug Design by Sketching and Generating	2022	ZSL	Pre-training+Fine-tuning	Drug design	[82]
Learning to Describe for Predicting Zero-shot Drug-Drug Interactions	2023	ZSL	Language model+reinforcement larning	Prediction of drug-drug interaction	[83]	F1 score, accuracy, Cohen's Kappa
Language models enable zero-shot prediction of the effects of mutations on protein function	2021	ZSL	Pre-training+Fine-tuning	Mutational effect predictor	[84]	Spearman rank correlation
HealthPrompt: A Zero-shot Learning Paradigm for Clinical Natural Language Processing	2022	ZSL	Prompt-based learning	Develop clinical natural language systems	[85]	Accuracy, Precision, Recall, F1 score
GIMLET: A Unified Graph-Text Model for Instruction-Based Molecule Zero-Shot Learning	2023	ZSL	Prompt-based learning	Molecular property prediction	[86]	ROC-AUC, RMSE
Detection of Novel COVID-19 Variants with Zero-Shot Learning	2023	ZSL	Siamese neural network	Detection of variants	[87]	Accuracy
DeepGOZero: improving protein function prediction from sequence and zero-shot learning based on ontology axioms	2022	ZSL	Model-theoritic approach	Prediction of protein function	[88]	AUPR, AUC
Deep identifiable modeling of single-cell atlases enables zero-shot query of cellular states	2023	ZSL	Causal representation learning	Identify biological patterns	[89]
