# Supplementary material for: Out of distribution learning in bioinformatics: advancements and challenges
Source: Brief Bioinform. 2025 Jun 27;26(3):bbaf294. doi: 10.1093/bib/bbaf294 (PMC12203079; doi:10.1093/bib/bbaf294)
Supplement: Supplementary_materials_Table_S2_bbaf294 [file supplementary_materials_table_s2_bbaf294.xlsx]

## Sheet: Sheet1
Table S2: Accessible freeware tools for bioinformatics application
Tool Name	URL	Application	Ref	Programming Language
BERMUDA	https://github.com/txWang/BERMUDA	Batch-effect correction in scRNA-seq data	[32]	Python, R
CaSee	https://github.com/yuansh3354/CaSee/	Cancer cell classification	[51]	Python, R
scMDR	https://github.com/ddb-qiwang/scMRA-torch	Cell-type annotation	[57]	Python
CaSTLe	https://github.com/yuvallb/CaSTLe	Classification of single cell	[31]	R
scAdapt	https://github.com/biomed-ai/scAdapt	Classification of single cell	[56]	Python
DESERT	https://github.com/longlongman/DESERT	Drug design	[82]	Python
MolPMoFiT	https://github.com/XinhaoLi74/MolPMoFiT	Drug discovery	[21]	Python
ManyDG	https://github.com/ycq091044/ManyDG	Drug recommendation	[66]	Python
TxGNN	https://github.com/mims-harvard/TxGNN	Drug repurposing	[81]	Python
PRECISE	https://github.com/NKI-CCB/PRECISE	Drug response prediction	[46]	Python
scDEAL	https://github.com/OSU-BMBL/scDEAL	Drug response prediction	[47]	Python
TRANSAT	https://github.com/NKI-CCB/TRANSACT	Drug response prediction	[49]	Python
PACE	https://github.com/ioannisa92/PACE	Drug response prediction	[45]	Python
Velodrome	https://github.com/hosseinshn/Velodrome	Drug response prediction	[70]	Python
MSDA	https://github.com/DrugD/MSDA	Drug response prediction	[78]	Python
ZeroBind	https://github.com/myprecioushh/ZeroBind	Drug-target interaction prediction	[79]	Python
XGSEA	https://github.com/LiminLi-xjtu/XGSEA	Gene set enrichment	[61]	MATLAB
scShift	https://github.com/MingzeDong/scShift	Identify biological patterns	[89]	Python
scJoint	https://github.com/SydneyBioX/scJoint	Integration of scRNA-seq and scATAC-seq data	[50]	Python
scCobra	https://github.com/GlancerZ/scCobra	Integration of single-cell data	[55]	Python
SIDA	https://github.com/syt960909/SIDA	Integration of single-cell data	[56]	Python
IsoResolve	https://github.com/genemine/IsoResolve	Isoform function prediction	[62]	Python
GIMLET	https://github.com/zhao-ht/GIMLET	Molecu;ar property prediction	[86]	Python
DeepGOZero	https://github.com/bio-ontology-research-group/deepgozero	Protein funtion prediction	[88]	Python
scArches	https://github.com/theislab/scarches	Reference-based analysis of single-cell data	[28]	Python
SELINA	https://github.com/wanglabtongji/SELINA.py	Single-cell assignment	[54]	Python, R
scVI	https://github.com/scverse/scvi-tools	Single-cell variational inference	[53]	Python
