# Supplementary material for: Out of distribution learning in bioinformatics: advancements and challenges
Source: Brief Bioinform. 2025 Jun 27;26(3):bbaf294. doi: 10.1093/bib/bbaf294 (PMC12203079; doi:10.1093/bib/bbaf294)
Supplement: Supplementary_materials_Table_S3_bbaf294 [file supplementary_materials_table_s3_bbaf294.xlsx]

## Sheet: Sheet1
Table S3: Common public data sources utilized in bioinformatics application
Name	Application	URL	Source or reference	Data Type
PCBA	Biological assay	https://pubchem.ncbi.nlm.nih.gov/docs/bioassays	[86]	Biological activities of small molecules
DepMap	Cell lines data	https://depmap.org/portal/	[45][47]	Gene dependencies in cancer cells
NIH-LINC	Cellular signatures	https://lincs.hms.harvard.edu/db/datasets/20316/	[27]	Cell pathways
DrugComb	Drug combination screening	https://drugcomb.fimm.fi/	[47]	Drug sensitivity
ChEMBL	Drug discovery	https://www.ebi.ac.uk/chembl/	[23]	Bioactive molecules with drug-like properties
DrugBank	Drug discovery	https://www.drugbank.com/datasets	[23][45]	Drug and drug target information
Novartis PDXE	Drug discovery	https://www.novartis.com/research-development/open-source-science	[46][49][70]	Patient-derived xenograft models
BindingDB	Drug discovery	https://www.bindingdb.org/rwd/bind/index.jsp	[79]	Molecular recognition database
Genomics of Drug Sensitivity in Cancer (GDSC)	Drug response	https://www.cancerrxgene.org/	[70]	Drug response and genomic markers of sensitivity
Genentech Cell Line Screening Inintiative (GCSI)	Drug response	https://pharmacodb.pmgenomics.ca/datasets/4	[18]	Pharmacogenomic studies
GDSC1000	Drug response	https://www.cancerrxgene.org/gdsc1000/GDSC1000_WebResources/Home.html	[47]	Tumor response to drugs
Cancer Therapeutics Response Portal (CTRP)	Drug screening	https://portals.broadinstitute.org/ctrp.v2.1/	[18]	Cellular features of cancer cell lines
TWOSIDES	Drug-drug interaction side effects	https://www.tatonettilab.org/offsides/	[83]	Drug-drug-effect relationships
MIMIC-IV	Electronic health record dataset	https://mimic.mit.edu/	[66]	Patient medical data
dbGaP	Genotype and phenotype	https://www.ncbi.nlm.nih.gov/projects/gap/cgi-bin/study.cgi?study_id=phs000145.v4.p2	[33]	Genotypes and Phenotypes
Cancer Cell Line Encyclopedia (CCLE)	Human cancer cell lines	https://sites.broadinstitute.org/ccle/	[18]	Cancer biology
Reactone in Molecular Signatures Database (MSigDB)	Human gene sets (pathways)	https://reactome.org/	[46][61]	Annoted gene sets
The Cancr Genome Atlas (TCGA)	Human tumor	https://portal.gdc.cancer.gov/	[45][70][49]	Cancer genomics
Hartwig Medical Foundation (HMF)	Metastatic lesions	https://www.hartwigmedicalfoundation.nl/en/data/database/	[49]	Whole-genome data on full tumor genomes
Mechanisms of Action (MoA) Prediction dataset	MoA prediction	https://www.kaggle.com/competitions/lish-moa	[26]	MoA of a drug
Short-read Archive (SRA) database	Mouse RNA-seq data	https://www.ncbi.nlm.nih.gov/sra	[62]	High throughput sequencing data
RCSB protein data bank	PDB format	https://www.rcsb.org/	[79]	Annoted protein data bank
UniProtKB-Swiss Prot	Protein sequence and functional information	https://www.uniprot.org/	[88]	Protein sequence and functional information
AlphaFold	Protein structure	https://www.alphafold.ebi.ac.uk/	[79]	Protein's 3D structure
Tabula Muris	scRNA-seq	https://tabula-muris.ds.czbiohub.org/	[28][50]	Single cell transriptome data
Pancreas	scRNA-seq	https://cdas.cancer.gov/datasets/plco/10/	[27][28][50][51]	Pancreas cancer incidence and mortality
Human Biomolecular Atlas Program (HuBMAP)	scRNA-seq	https://hubmapconsortium.org/	[89]	Human body atlas
Cellular Senescence Network (SenNet)	scRNA-seq	https://sennetconsortium.org/	[89]	Senescent cells
NCBI GEO	scRNA-seq - cell type	https://www.ncbi.nlm.nih.gov/geo/	[47]	Functional genomics data
ArrayExpress	scRNA-seq - cell type	https://www.ebi.ac.uk/biostudies/arrayexpress	[29][31]	Functional genomics data
COSMIC	Somatic mutations	https://cancer.sanger.ac.uk/cosmic	[27]	Curated reference mutational signatures
Therapeutic Target Database (TTD)	Therapeutic protein and nucleic acid targets	https://idrblab.net/ttd/	[27]	Therapeutic protein and nucleic acid targets
Human Cell Atlas	Tissue and cell-type information	https://www.humancellatlas.org/	[45][32][58]	Reference maps of all human cells
Genotype-Tissue Expression (GTEx)	Tissue-specific gene expression	https://www.gtexportal.org/home/	[62]	Tissue-specific gene expression and regulation
